# Supplementary material for: Platelet-To-Lymphocyte Ratio Efficiency in Predicting Major Adverse Cardiovascular Events After Percutaneous Coronary Intervention in Acute Coronary Syndromes: A Meta-Analysis
Source: Rev Cardiovasc Med. 2025 May 21;26(5):27942. doi: 10.31083/RCM27942 (PMC12135647; doi:10.31083/RCM27942)
Supplement: Supplementary file 1 [file 2153-8174-26-5-27942-s1.zip]

Archive with 2 entries (2 files):
- PRISMA_2020_checklist-3.28.docx
- Supplementary Materials.docx
